# Supplementary material for: Comprehensive Ecotoxicity Studies on Quaternary Ammonium Salts Synthesized from Vitamin B3 Supported by QSAR Calculations
Source: Plants (Basel). 2023 Feb 17;12(4):914. doi: 10.3390/plants12040914 (PMC9960687; doi:10.3390/plants12040914)
Supplement: Supplementary file 1 [file plants-12-00914-s001.zip]

Archive with 1 entries (1 files):
- plants-2196634-supplementary.pdf
